# Supplementary material for: Systematic Exploration of Small-Molecule Binding via a Large Language Model Trained on Textualized Protein–Ligand Interactions
Source: Molecules. 2025 Nov 22;30(23):4516. doi: 10.3390/molecules30234516 (PMC12692874; doi:10.3390/molecules30234516)
Supplement: Supplementary file 1 [file molecules-30-04516-s001.zip]

Archive with 1 entries (1 files):
- molecules-3979952-supplementary.pdf
